# Supplementary material for: Low Plasma Citrate Levels and Specific Transcriptional Signatures Associated with Quiescence of CD34+ Progenitors Predict Azacitidine Therapy Failure in MDS/AML Patients
Source: Cancers (Basel). 2021 Apr 30;13(9):2161. doi: 10.3390/cancers13092161 (PMC8125503; doi:10.3390/cancers13092161)
Supplement: Supplementary file 1 [file cancers-13-02161-s001.zip]

Archive with 2 entries (2 files):
- FINAL_Supplementary Materials and Methods.pdf
- FINAL_Supplementary_Figures_Tables.pdf
